# Supplementary material for: An Innovative Machine Learning Approach to Predict the Dietary Fiber Content of Packaged Foods
Source: Nutrients. 2021 Sep 14;13(9):3195. doi: 10.3390/nu13093195 (PMC8470168; doi:10.3390/nu13093195)
Supplement: Supplementary file 1 [file nutrients-13-03195-s001.zip]

Archive with 1 entries (1 files):
- nutrients-1355889-supplementary.pdf
